# Supplementary material for: Jeopardy to life and limb—using immunogenotyping to characterize inflammatory phenotypes: a case report
Source: Rheumatol Adv Pract. 2025 Feb 22;9(1):rkaf020. doi: 10.1093/rap/rkaf020 (PMC11879314; doi:10.1093/rap/rkaf020)
Supplement: rkaf020_Supplementary_Data [file rkaf020_supplementary_data.zip]

Archive with 1 entries (1 files):
- 24-276 Supplementary Material.docx
